# Supplementary material for: The SibUS-In Finger Probe: An Alternative Device and Method for Ultrasound-Guided Injections
Source: Aesthet Surg J Open Forum. 2026 Mar 25;8:ojag046. doi: 10.1093/asjof/ojag046 (PMC13098122; doi:10.1093/asjof/ojag046)
Supplement: ojag046_Supplementary_Data [file ojag046_Supplementary_Data.zip]

Archive with 34 entries (34 files):
- Supplemental Figure 1.png
- Supplemental Figure 10A.png
- Supplemental Figure 10B.jpg
- Supplemental Figure 11A.png
- Supplemental Figure 11B.jpg
- Supplemental Figure 12A.jpg
- Supplemental Figure 12B.jpg
- Supplemental Figure 13A.jpg
- Supplemental Figure 13B.jpg
- Supplemental Figure 14A.jpg
- Supplemental Figure 14B.jpg
- Supplemental Figure 15A.jpg
- Supplemental Figure 15B.jpg
- Supplemental Figure 16A.jpg
- Supplemental Figure 16B.jpg
- Supplemental Figure 17A.jpg
- Supplemental Figure 17B.jpg
- Supplemental Figure 18.jpg
- Supplemental Figure 19.jpg
- Supplemental Figure 2.jpg
- Supplemental Figure 3.jpg
- Supplemental Figure 4A.jpg
- Supplemental Figure 4B.jpg
- Supplemental Figure 5A.png
- Supplemental Figure 5B.jpg
- Supplemental Figure 6A.jpg
- Supplemental Figure 6B.jpg
- Supplemental Figure 7A.png
- Supplemental Figure 7B.jpg
- Supplemental Figure 8A.jpg
- Supplemental Figure 8B.jpg
- Supplemental Figure 9A.jpg
- Supplemental Figure 9B.jpg
- Supplemental Figure Legend.docx
